# Supplementary material for: Endothelial IGF‐1 receptor mediates crosstalk with the gut wall to regulate microbiota in obesity
Source: EMBO Rep. 2021 May 2;22(5):e50767. doi: 10.15252/embr.202050767 (PMC8097321; doi:10.15252/embr.202050767)
Supplement: Supplementary file 3 — Source Data for Expanded View [file EMBR-22-e50767-s004.zip]

Archive with 1 entries (1 files):
- embr202050767-sup-0004-SDataFigEV1F.pdf
